# Supplementary material for: Interdomain flexibility and interfacial integrity of β-lactamase inhibitory protein (BLIP) modulate its binding to class A β-lactamases
Source: J Biol Chem. 2021 Jul 21;297(2):100980. doi: 10.1016/j.jbc.2021.100980 (PMC8363833; doi:10.1016/j.jbc.2021.100980)
Supplement: Source data file for Figs. S1, S2, 2A, and 3 [file mmc2.xlsx]

## Sheet: Global HDX
	Source data for Figure S1. Global HDX for wild-type BLIP upon binding
	Time / min	Deuterium uptake / Da
		Free	Bound TEM1	Bound SHV1	Bound PC1
	0.167	41.07	31.69	37.09	33.4
	1	51.08	42.39	44.36	44.26
	10	57.69	52.73	55.89	51.74
	60	70.98	69.1	67.66	64.31

## Sheet: Back-exchange calculation
	Source data for Figure S2. back exchange rate of wild-type BLIP
	Start	End	Sequence	MaxUptake	MHP / Da	RT / min	Deuterium uptake / Da	Standard deviation / Da (n=3)	Back-exchange rate / %	Error / %
	1	9	AGVMTGAKF	8	881.455	4.57133	4.57963	0.285239	0.427547	0.0356549
	10	19	TQIQFGMTRQ	9	1209.6	4.56097	5.61883	0.080796	0.375686	0.00897733
	10	22	TQIQFGMTRQQVL	12	1549.82	5.27814	7.82555	0.283086	0.347871	0.0235905
	10	23	TQIQFGMTRQQVLD	13	1664.84	5.0282	8.0329	0.446399	0.382084	0.0343384
	15	22	GMTRQQVL	7	932.498	4.01171	4.24195	0.186041	0.394007	0.0265773
	51	57	YAYATFG	6	792.356	5.23338	3.51022	0.12075	0.414963	0.020125
	53	61	YATFGFTSA	8	964.441	5.80329	4.71995	0.298051	0.410007	0.0372564
	57	85	GFTSAAADAKVDSKSQEKLLAPSAPTLTL	26	2917.55	5.06771	16.3277	0.309244	0.372011	0.011894
	62	85	AADAKVDSKSQEKLLAPSAPTLTL	21	2454.34	4.92405	10.9772	0.190671	0.477274	0.00907957
	66	85	KVDSKSQEKLLAPSAPTLTL	17	2126.21	4.91331	9.06201	0.413247	0.466941	0.0243086
	74	85	KLLAPSAPTLTL	9	1224.76	5.42117	5.60055	0.099749	0.377716	0.0110832
	86	94	AKFNQVTVG	8	963.526	3.93425	5.07573	0.166758	0.365534	0.0208447
	86	95	AKFNQVTVGM	9	1094.57	4.59608	5.23944	0.142907	0.41784	0.0158786
	86	98	AKFNQVTVGMTRA	12	1422.75	4.09274	7.11772	0.254419	0.406856	0.0212016
	86	101	AKFNQVTVGMTRAQVL	15	1762.96	4.77288	8.84424	0.275125	0.410384	0.0183417
	89	101	NQVTVGMTRAQVL	12	1416.76	4.73235	8.02055	0.219856	0.331621	0.0183213
	95	101	MTRAQVL	6	818.455	3.99191	3.71395	0.173616	0.381009	0.028936
	116	127	YPAYPSTAGVTL	9	1239.63	5.41787	5.22522	0.317198	0.419421	0.0352442
	132	142	YSSTGFYRGSAHL	9	1445.68	4.47	4.138	0.4882	0.540222	0.0542444
	137	149	YSSTGFYRGSAHL	12	1445.68	4.46628	6.00122	1.04268	0.499898	0.0868898
	143	149	YRGSAHL	6	803.416	3.07865	2.23915	0.180757	0.626809	0.0301262
	150	156	WFTDGVL	6	837.414	6.79078	2.99337	0.072466	0.501105	0.0120777
	150	165	WFTDGVLQGKRQWDLV	15	1948.01	6.14703	7.97424	0.311456	0.468384	0.0207637

## Sheet: BLIP-WT
	Source data for Fig. 2a HDX-MS for wild-type BLIP
	Start	End	Sequence	MaxUptake	MHP / Da	RT / min	Deuterium uptake / Da				Standard deviation / Da (n=3)
							0.167 min	1 min	10 min	60 min	0.167 min	1 min	10 min	60 min
	1	9	AGVMTGAKF	8	881.455	4.86118	1.51411	1.8112	2.7735	3.36762	0.064795	0.073763	0.070086	0.075853
	1	14	AGVMTGAKFTQIQF	13	1498.77	6.10477	1.78679	2.3225	3.76179	4.87247	0.056138	0.054971	0.077656	0.067508
	7	14	AKFTQIQF	7	982.536	5.75211	0.518033	0.783614	1.30191	1.82666	0.064653	0.086194	0.070665	0.06103
	7	22	AKFTQIQFGMTRQQVL	15	1896.02	5.66227	1.0209	1.5172	2.19815	3.65149	0.060252	0.058157	0.085852	0.179122
	9	18	FTQIQFGMTR	9	1228.61	7.34856	0.144993	0.160786	0.147978	0.15406	0.016776	0.028887	0.027205	0.014934
	10	19	TQIQFGMTRQ	9	1209.6	4.83021	1.17883	1.44307	1.47903	2.11152	0.076909	0.043987	0.044569	0.078386
	10	22	TQIQFGMTRQQVL	12	1549.82	5.65546	1.30749	1.56691	1.75181	2.73822	0.047403	0.044086	0.046556	0.043979
	15	22	GMTRQQVL	7	932.498	4.25663	0.541217	0.766505	0.974749	1.835	0.023935	0.021298	0.023327	0.020865
	41	57	HCRGHAAGDYYAYATFG	16	1916.81	3.89033	5.73737	5.72193	5.43072	5.51961	0.152828	0.205441	0.194798	0.425825
	51	57	YAYATFG	6	792.356	5.58079	0.057256	0.020529	0.065041	0.133113	0.04565	0.052365	0.04351	0.071549
	53	61	YATFGFTSA	8	964.441	6.153	0.559229	0.938654	1.33902	1.7434	0.037757	0.042942	0.048892	0.048639
	53	68	YATFGFTSAAADAKVD	15	1634.77	4.99518	4.62583	4.72633	4.30103	4.48699	0.21564	0.107293	0.11267	0.136765
	66	85	KVDSKSQEKLLAPSAPTLTL	17	2126.21	5.28026	1.90251	2.82437	4.12256	5.34857	0.088359	0.072026	0.078544	0.067236
	74	85	KLLAPSAPTLTL	9	1224.76	5.80243	2.00456	2.75167	3.74379	4.82378	0.049491	0.048925	0.052018	0.034992
	86	94	AKFNQVTVG	8	963.526	4.183	0.830471	1.14151	2.0334	2.759	0.045883	0.049756	0.052939	0.04502
	86	95	AKFNQVTVGM	9	1094.57	4.89251	0.917592	1.10405	2.02714	2.66814	0.031806	0.031206	0.049906	0.031289
	86	98	AKFNQVTVGMTRA	12	1422.75	4.37362	1.44246	2.20547	3.42346	4.17262	0.090766	0.089051	0.112967	0.096152
	86	101	AKFNQVTVGMTRAQVL	15	1762.96	5.10712	1.80567	2.84567	4.28573	5.17314	0.098797	0.110585	0.121395	0.105684
	89	98	NQVTVGMTRA	9	1076.55	3.9476	1.71988	2.49225	3.5338	3.86418	0.062877	0.059288	0.056488	0.089201
	89	101	NQVTVGMTRAQVL	12	1416.76	5.05377	1.89363	2.91391	4.17271	4.55581	0.085732	0.063749	0.065274	0.080477
	94	101	GMTRAQVL	7	875.477	4.13548	0.522924	0.76131	0.940619	1.45095	0.034707	0.058325	0.03396	0.034102
	95	101	MTRAQVL	6	818.455	4.23014	1.05808	1.66083	1.8615	1.9896	0.028643	0.036401	0.035355	0.038563
	115	127	YYPAYPSTAGVTL	10	1402.69	6.02226	1.37531	2.06469	2.69055	3.29721	0.040028	0.060099	0.024545	0.063543
	116	127	YPAYPSTAGVTL	9	1239.63	5.79396	1.25998	1.88732	2.54007	3.13617	0.089567	0.13933	0.088236	0.146284
	133	142	DVDGYSSTGF	9	1047.43	5.39503	1.93328	2.0504	1.88584	2.00831	0.062587	0.088326	0.114425	0.145248
	137	149	YSSTGFYRGSAHL	12	1445.68	4.7	1.53227	1.97493	1.95727	2.41003	0.159054	0.126693	0.150718	0.0796335
	143	149	YRGSAHL	6	803.416	3.22843	0.275411	0.339193	0.589639	0.857702	0.031296	0.032646	0.031531	0.031421
	150	156	WFTDGVL	6	837.414	7.10873	0.541978	0.629576	0.718167	0.821369	0.018102	0.022552	0.018716	0.025794
	150	165	WFTDGVLQGKRQWDLV	15	1948.01	6.49009	1.14949	1.66534	2.40383	3.37276	0.063274	0.067611	0.081887	0.123437
	157	165	QGKRQWDLV	8	1129.61	5.14527	0.786656	1.19523	1.73268	2.38647	0.041945	0.03124	0.030203	0.049952

## Sheet: BLIP-TEM1
	Source data for Fig. 3 HDX-MS for wild-type BLIP upon binding with TEM1
	Start	End	Sequence	MaxUptake	MHP / Da	RT / min	Deuterium uptake / Da				Standard deviation / Da (n=3)				ΔHDX
							Free state		Bound state		Free state		Bound state
							1 min	10 min	1 min	10 min	1 min	10 min	1 min	10 min	1 min	10 min
	1	9	AGVMTGAKF	8	881.455	4.53719	3.17881	4.24102	2.89661	3.75586	0.019989	0.009927	0.031465	0.00528	-0.282197	-0.485167
	1	14	AGVMTGAKFTQIQF	13	1498.77	5.74797	4.17958	5.79818	2.97135	4.29094	0.058296	0.03286	0.128302	0.052501	-1.20823	-1.50724
	10	22	TQIQFGMTRQQVL	12	1549.82	5.29416	1.85633	2.48273	1.98056	2.63138	0.007594	0.089792	0.160543	0.039348	0.124227	0.148641
	15	22	GMTRQQVL	7	932.498	3.98218	1.01802	1.57804	1.07461	1.48025	0.007346	0.028196	0.023902	0.022847	0.056583	-0.097782
	15	23	GMTRQQVLD	8	1047.53	3.62709	0.905104	1.43004	1.08245	1.44818	0.035528	0.026534	0.093638	0.07117	0.177342	0.018141
	66	85	KVDSKSQEKLLAPSAPTLTL	17	2126.21	4.95946	4.14695	5.61177	3.71093	4.33808	0.045224	0.084297	0.062355	0.194832	-0.436015	-1.27369
	74	85	KLLAPSAPTLTL	9	1224.76	5.45827	4.06327	5.3477	3.69073	4.55878	0.163675	0.051449	0.084772	0.027654	-0.372535	-0.788919
	86	94	AKFNQVTVG	8	963.526	3.91505	1.90813	2.84754	1.8024	2.82786	0.023721	0.035331	0.06374	0.059798	-0.105726	-0.019686
	86	95	AKFNQVTVGM	9	1094.57	4.57923	1.72024	2.76829	1.64171	2.67254	0.086754	0.015568	0.119594	0.072453	-0.078529	-0.095748
	86	98	AKFNQVTVGMTRA	12	1422.75	4.09046	3.20234	4.25703	3.88435	4.90417	0.026898	0.009866	0.044428	0.024861	0.682006	0.64714
	86	101	AKFNQVTVGMTRAQVL	15	1762.96	4.78535	3.7381	5.06453	3.98964	5.50199	0.00111	0.029148	0.091765	0.012034	0.251542	0.437453
	89	101	NQVTVGMTRAQVL	12	1416.76	4.74485	4.63441	5.45294	3.83702	4.76541	0.070906	0.041236	0.100825	0.098034	-0.797398	-0.687521
	95	101	MTRAQVL	6	818.455	3.97309	2.30181	2.24892	2.42742	2.32939	0.036506	0.014886	0.03562	0.013079	0.125602	0.080466
	137	149	MTRAQVL	12	1445.68	4.46	3.2983	3.5406	1.9897	2.5607	0.072	0.1239	0.0421	0.0277	-1.3086	-0.9799
	143	149	YRGSAHL	6	803.416	3.18157	0.707683	1.09269	0.413177	0.640791	0.03233	0.014484	0.015435	0.007217	-0.294506	-0.451897
	150	156	WFTDGVL	6	837.414	6.8003	1.05967	1.11125	1.05413	1.12087	0.007893	0.012662	0.004228	0.009907	-0.005536	0.009614
	150	165	WFTDGVLQGKRQWDLV	15	1948.01	6.17823	2.53305	3.52679	1.55323	2.18056	0.043439	0.024371	0.066462	0.034368	-0.979824	-1.34623
	157	165	QGKRQWDLV	8	1129.61	4.78589	1.96945	2.92241	1.17473	1.56181	0.026664	0.014578	0.020786	0.003752	-0.794724	-1.3606

## Sheet: BLIP-SHV1
	Source data for Fig. 3 HDX-MS for wild-type BLIP upon binding with SHV1
	Start	End	Sequence	Modification	MaxUptake	MHP / Da	RT / min	Deuterium uptake / Da				Standard deviation / Da (n=3)				ΔHDX
								Free state		Bound state		Free state		Bound state
								1 min	10 min	1 min	10 min	1 min	10 min	1 min	10 min	1 min	10 min
	1	9	AGVMTGAKF		8	881.455	4.80438	1.37569	2.03867	1.27291	1.93481	0.012798	0.014843	0.002498	0.025227	-0.102788	-0.103862
	1	14	AGVMTGAKFTQIQF		13	1498.77	5.98036	1.84276	2.52339	1.59647	2.48895	0.014429	0.008967	0.092011	0.039252	-0.246294	-0.034444
	10	22	TQIQFGMTRQQVL		12	1549.82	5.51073	0.827261	1.05743	0.76826	1.02962	0.020672	0.007265	0.048066	0.019263	-0.059001	-0.027809
	15	22	GMTRQQVL		7	932.498	4.24368	0.351163	0.608538	0.357981	0.56297	0.002073	0.017175	0.061221	0.016522	0.006818	-0.045568
	41	57	HCRGHAAGDYYAYATFG	Carbamidomethyl C (2)	16	1916.81	3.91566	2.63187	2.54957	2.84539	2.76512	0.089471	0.037524	0.00909	0.069632	0.213519	0.215552
	51	61	YAYATFGFTSA		10	1198.54	6.48683	0.6901	0.7922	0.4687	0.887	0.0164	0.0107	0.181	0.071	-0.2214	0.0948
	66	85	KVDSKSQEKLLAPSAPTLTL		17	2126.21	5.14538	1.6864	2.6526	1.5356	2.6526	0.1801	0.0865	0.0721	0.0098	-0.1508	0
	74	85	KLLAPSAPTLTL		9	1224.76	5.66095	1.46143	2.12861	1.45072	2.1791	0.082833	0.050603	0.034115	0.000637	-0.010709	0.050491
	86	94	AKFNQVTVG		8	963.526	4.15998	0.737805	1.24687	0.571148	1.03896	0.028859	0.017257	0.013458	0.045392	-0.166657	-0.20791
	86	98	AKFNQVTVGMTRA		12	1422.75	4.30488	1.64146	2.32077	1.47049	2.29485	0.020071	0.041902	0.026294	0.061294	-0.170973	-0.025924
	86	101	AKFNQVTVGMTRAQVL		15	1762.96	4.99261	1.87366	2.59018	1.70626	2.59114	0.075883	0.005795	0.069133	0.004332	-0.167402	0.000953
	89	101	NQVTVGMTRAQVL		12	1416.76	4.98116	2.06399	2.69782	1.84766	2.71086	0.054655	0.00369	0.023029	0.015635	-0.216332	0.013034
	95	101	MTRAQVL		6	818.455	4.22484	0.979409	1.01836	0.987923	1.10809	0.016942	0.012672	0.004371	0.005001	0.008514	0.089727
	137	149	YSSTGFYRGSAHL		12	1445.68	4.6619	1.67237	1.77221	1.4183	1.63659	0.133607	0.009681	0.070029	0.0781	-0.25407	-0.13562
	143	149	YRGSAHL		6	803.416	3.26173	0.240488	0.421761	0.225143	0.339577	0.001113	0.004243	0.001966	0.00052	-0.015345	-0.082184
	150	165	WFTDGVLQGKRQWDLV		15	1948.01	6.38589	1.06416	1.53708	0.84737	1.28147	0.039793	0.038426	0.024399	0.022422	-0.216794	-0.255608
	157	165	QGKRQWDLV		8	1129.61	5.03799	0.715584	1.12573	0.648701	1.01271	0.022729	0.01707	0.002678	0.002055	-0.066883	-0.113029

## Sheet: BLIP-PC1
	Source data for Fig. 3 HDX-MS for wild-type BLIP upon binding with PC1
	Start	End	Sequence	Modification	MaxUptake	MHP / Da	RT / min	Deuterium uptake / Da				Standard deviation / Da (n=2)				ΔHDX
								Free state		Bound state		Free state		Bound state
								1 min	10 min	1 min	10 min	1 min	10 min	1 min	10 min	1 min	10 min
	1	9	AGVMTGAKF		8	881.455	4.90244	1.19648	1.94874	0.996356	1.69983	0.031512	0.038934	0.076729	0.001765	-0.20012	-0.248911
	1	14	AGVMTGAKFTQIQF		13	1498.77	6.0597	1.41781	2.49763	1.24634	2.32118	0.097837	0.076149	0.118054	0.11473	-0.171474	-0.176446
	10	22	TQIQFGMTRQQVL		12	1549.82	5.60926	0.656233	1.02718	0.888788	1.05163	0.02412	0.026789	0.04493	0.032617	0.232555	0.02445
	15	22	GMTRQQVL		7	932.498	4.33652	0.297001	0.587329	0.349804	0.64525	0.008179	0.015106	0.01677	0.009272	0.052803	0.057921
	41	57	HCRGHAAGDYYAYATFG	Carbamidomethyl C (2)	16	1916.81	3.99565	2.46206	2.53488	2.63565	2.95798	0.019288	0.072374	0.166893	0.069064	0.173587	0.423098
	51	61	YAYATFGFTSA		10	1198.54	6.57368	0.452144	0.750361	0.586656	0.953435	0.007442	0.045906	0.063433	0.152183	0.134512	0.203074
	66	85	KVDSKSQEKLLAPSAPTLTL		17	2126.21	5.23221	1.63183	2.70084	1.47203	2.49299	0.108617	0.101572	0.089273	0.145925	-0.159797	-0.207844
	74	85	KLLAPSAPTLTL		9	1224.76	5.74697	1.23821	2.03758	1.1064	1.96023	0.035327	0.007585	0.038796	0	-0.131813	-0.077349
	86	98	AKFNQVTVGMTRA		12	1422.75	4.39713	1.29686	2.08242	1.16852	2.10081	0.070025	0.018872	0.141361	0.025032	-0.128338	0.018396
	86	101	AKFNQVTVGMTRAQVL		15	1762.96	5.087	1.68543	2.63232	1.54448	2.61923	0.050791	0.070193	0.169503	0.070154	-0.140951	-0.013085
	89	101	NQVTVGMTRAQVL		12	1416.76	5.07421	1.61617	2.51032	1.57383	2.42675	0.018628	0.002039	0.11965	0.067779	-0.042349	-0.083569
	95	101	MTRAQVL		6	818.455	4.32036	0.87676	1.01149	1.10251	1.3014	0.014758	0.003975	0.066644	0.014392	0.225754	0.289911
	137	149	YSSTGFYRGSAHL		12	1445.68	4.77661	1.16423	1.52972	1.16176	1.4725	0.024868	0.031891	0.08436	0.127785	-0.002469	-0.057229
	143	149	YRGSAHL		6	803.416	3.42169	0.162956	0.366638	0.153496	0.218705	0.003722	0.019227	0.006174	0.025807	-0.00946	-0.147933
	150	165	WFTDGVLQGKRQWDLV		15	1948.01	6.46002	0.859035	1.49354	0.502514	0.91414	0.030066	0.031747	0.023479	0.036264	-0.356521	-0.5794
	157	165	QGKRQWDLV		8	1129.61	5.14125	0.642253	1.1908	0.453872	0.811329	0.012198	0.060788	0.015283	0.041752	-0.188381	-0.379466

## Sheet: BLIP-E73M
	Source data for Fig. 3 HDX-MS for BLIP mutant E73M upon binding with SHV1
	Start	End	Sequence	MaxUptake	MHP / Da	RT / min	Deuterium uptake / Da						Standard deviation / Da (n=3)						ΔHDX
							Free state			Bound state			Free state			Bound state
							1 min	10 min	100 min	1 min	10 min	100 min	1 min	10 min	100 min	1 min	10 min	100 min	1 min	10 min	100 min
	1	9	AGVMTGAKF	8	881.455	5.25478	3.12254	3.53406	3.66498	2.89682	3.46632	3.59436	0.047044	0.012609	0.081664	0.127155	0.011951	0.024046	-0.225726	-0.067736	-0.070622
	1	14	AGVMTGAKFTQIQF	13	1498.77	6.65443	4.65172	5.57856	6.23977	4.21508	5.39424	5.94323	0.080884	0.009101	0.101962	0.093912	0.007187	0.060919	-0.436645	-0.184326	-0.296536
	3	9	VMTGAKF	6	753.396	4.83154	2.04194	2.30186	2.38802	2.03465	2.23991	2.35942	0.07505	0.038067	0.091636	0.059616	0.093774	0.021075	-0.007291	-0.061945	-0.0286
	7	14	AKFTQIQF	7	982.536	6.23259	2.81292	3.03595	3.44183	2.96032	3.12921	3.23728	0.085293	0.096757	0.055122	0.110949	0.064115	0.014197	0.147405	0.093256	-0.204548
	10	19	TQIQFGMTRQ	9	1209.6	5.20434	3.4081	3.4972	3.82108	3.2978	3.49787	3.84712	0.096584	0.006766	0.127235	0.135255	0.162975	0.027702	-0.110299	0.000674	0.026035
	10	22	TQIQFGMTRQQVL	12	1549.82	6.07704	4.24257	4.46138	5.19597	4.10096	4.41303	5.1388	0.111756	0.041909	0.120387	0.091816	0.007728	0.091178	-0.141605	-0.048346	-0.057172
	15	22	GMTRQQVL	7	932.498	4.6806	2.38719	2.5705	2.9766	2.36203	2.65869	3.03792	0.038063	0.004769	0.057874	0.062901	0.015874	0.034203	-0.025161	0.088194	0.061319
	53	61	YATFGFTSA	8	964.441	6.86285	2.31486	2.5836	2.94683	2.2535	2.58408	2.9052	0.097202	0.068173	0.060128	0.054598	0.038939	0.011253	-0.061358	0.00048	-0.04163
	66	85	KVDSKSQEKLLAPSAPTLTL	17	2128.2	5.8	4.4309	5.7745	7.1087	3.6429	4.5209	6.6385	0.1931	0.1657	0.2042	0.106	0.1769	0.1645	-0.788	-1.2536	-0.4702
	74	85	KLLAPSAPTLTL	9	1224.76	6.26196	3.96031	4.99296	5.53761	3.65249	4.64586	5.44771	0.059425	0.023185	0.032938	0.093237	0.034519	0.060507	-0.307823	-0.347099	-0.089898
	86	94	AKFNQVTVG	8	963.526	4.51693	1.92653	2.69325	3.48646	1.56021	2.2486	2.88282	0.101513	0.022424	0.029433	0.070178	0.025146	0.009432	-0.366322	-0.444652	-0.603637
	86	98	AKFNQVTVGMTRA	12	1422.75	4.58433	3.41199	4.38189	5.34953	3.20506	4.4009	5.25407	0.050506	0.016582	0.03741	0.087786	0.02708	0.155103	-0.206922	0.019002	-0.095456
	86	101	AKFNQVTVGMTRAQVL	15	1762.96	5.39804	3.89211	5.11432	6.43364	3.82688	4.86397	5.89182	0.05921	0.02594	0.041783	0.152111	0.050709	0.052768	-0.065222	-0.250346	-0.541815
	89	101	NQVTVGMTRAQVL	12	1416.76	5.42008	4.1612	5.05551	5.74625	4.23055	5.38495	6.08024	0.051493	0.021352	0.039177	0.074052	0.010561	0.103434	0.069359	0.329439	0.333992
	133	142	DVDGYSSTGF	9	1047.43	5.99288	3.10756	3.09651	3.05271	2.80524	3.30873	3.21148	0.047586	0.052036	0.062577	0.092111	0.075411	0.171866	-0.302318	0.212219	0.15877
	137	149	YSSTGFYRGSAHL	12	1445.68	5.01331	2.32193	2.79932	3.16347	2.10671	2.41115	2.69087	0.121249	0.07189	0.06597	0.105194	0.080643	0.065073	-0.215219	-0.388165	-0.472603
	143	149	YRGSAHL	6	803.416	4.13152	0.502985	0.799662	1.1805	0.381752	0.402271	0.603127	0.044569	0.018109	0.032435	0.038768	0.003724	0.017305	-0.121233	-0.397391	-0.57737
	150	165	WFTDGVLQGKRQWDLV	15	1948.01	7.12144	2.81253	3.81429	5.46468	2.15463	2.7305	3.88314	0.07546	0.059968	0.028534	0.160931	0.015506	0.078041	-0.657899	-1.08379	-1.58154
	157	165	QGKRQWDLV	8	1129.61	5.51084	1.83647	2.56966	3.3254	1.32306	1.73891	2.50703	0.064208	0.068205	0.015237	0.082377	0.026283	0.067417	-0.513416	-0.830746	-0.81837

## Sheet: BLIP-K74G
	Source data for Fig. 3 HDX-MS for BLIP mutant K74G upon binding with PC1
	Start	End	Sequence	MaxUptake	MHP / Da	RT / min	Deuterium uptake / Da						Standard deviation / Da (n=3)						ΔHDX
							Free state			Bound state			Free state			Bound state
							1 min	10 min	100 min	1 min	10 min	100 min	1 min	10 min	100 min	1 min	10 min	100 min	1 min	10 min	100 min
	1	9	AGVMTGAKF	8	881.455	5.26737	2.82207	3.2194	3.36734	2.91372	3.34582	3.62132	0.040541	0.00031	0.027467	0.102816	0.038629	0.116903	0.091652	0.126419	0.253982
	1	19	AGVMTGAKFTQIQFGMTRQ	18	2072.04	5.91315	6.00541	6.79613	7.76407	5.07954	6.37325	7.83551	0.132042	0.063572	0.103985	0.125339	0.159598	0.066627	-0.925863	-0.42288	0.071447
	10	22	TQIQFGMTRQQVL	12	1549.82	6.11641	3.98576	4.38807	5.2507	3.67578	4.44567	5.32479	0.010226	0.119929	0.16365	0.101931	0.047966	0.067461	-0.309983	0.057605	0.074084
	15	22	GMTRQQVL	7	932.498	4.68992	2.09907	2.43244	2.88596	2.1031	2.58145	3.04203	0.00848	0.038401	0.032666	0.057495	0.021402	0.00796	0.00403	0.149011	0.156068
	66	85	KVDSKSQEGLLAPSAPTLTL	17	2055.13	6.08426	6.05511	6.39545	6.72345	5.31273	6.2802	6.86404	0.055496	0.049802	0.133962	0.158686	0.082948	0.034637	-0.742383	-0.115246	0.140597
	86	98	AKFNQVTVGMTRA	12	1422.75	4.5907	4.06245	4.69592	5.21865	3.54651	4.69277	5.30576	0.062277	0.045224	0.025931	0.142855	0.087908	0.105209	-0.515935	-0.003144	0.087108
	86	101	AKFNQVTVGMTRAQVL	15	1762.96	5.42345	5.02623	5.79601	6.66646	4.42351	5.69749	6.59723	0.012891	0.055325	0.060581	0.085826	0.04688	0.033782	-0.602715	-0.09852	-0.069232
	89	101	NQVTVGMTRAQVL	12	1416.76	5.44681	4.91041	5.31011	5.85458	4.8263	5.72797	6.246	0.005467	0.010448	0.048437	0.16628	0.033178	0.079808	-0.084103	0.417861	0.391421
	95	101	MTRAQVL	6	818.455	4.69574	2.10982	2.28585	2.55102	2.12433	2.21548	2.45091	0.021366	0.005949	0.012609	0.003398	0.004497	0.024253	0.014513	-0.070372	-0.100104
	133	142	DVDGYSSTGF	9	1047.43	6.03232	2.97155	2.90279	2.96807	3.17101	3.08611	3.06448	0.067338	0.010464	0.060098	0.018509	0.034741	0.04985	0.199461	0.183323	0.096417
	137	149	YSSTGFYRGSAHL	12	1445.68	5.02419	2.77376	3.10396	3.47759	2.73609	2.95288	3.34834	0.060655	0.020497	0.009526	0.084829	0.086143	0.035737	-0.037672	-0.151085	-0.129258
	143	149	YRGSAHL	6	803.416	4.14418	0.745332	0.987985	1.22548	0.615281	0.767222	1.05602	0.011142	0.003319	0.034769	0.010858	0.010624	0.057409	-0.130051	-0.220763	-0.169454
	150	156	WFTDGVL	6	837.414	8.18243	1.27248	1.285	1.62515	1.0785	1.51505	1.53159	0.005079	0.039823	0.097972	0.06444	0.1225	0.026254	-0.193975	0.230056	-0.093556
	150	165	WFTDGVLQGKRQWDLV	15	1948.01	7.17194	4.22043	4.67414	5.65046	3.30557	4.3513	5.33597	0.06266	0.099586	0.172321	0.136915	0.042635	0.067262	-0.914863	-0.322844	-0.31449
	157	165	QGKRQWDLV	8	1129.61	5.53487	2.3273	2.61089	2.89305	1.82883	2.46658	2.99364	0.041571	0.005889	0.02455	0.0657	0.057953	0.02062	-0.498473	-0.144308	0.100598
